# Supplementary material for: Data on the genome analysis of the probiotic strain Bacillus subtilis GM5
Source: Data Brief. 2018 Dec 28;23:103643. doi: 10.1016/j.dib.2018.12.081 (PMC6370940; doi:10.1016/j.dib.2018.12.081)
Supplement: Supplementary file 2 — Supplementary material [file mmc2.xlsx]

## Sheet: Лист1
	GenBank accession number of 16S rRNA genes	Genbank accession number of sequenced genome
Bacillus pumilus SAFR-032	AY167879.1	NC_009848.4
B. pumilus SH-B9	UP12_RS00040	NZ_CP011007.1
B. pumilus PDSLzg-1	-	NZ_CP016784.1
B. megaterium Q3	-	NZ_CP010586.1
B. megaterium JX285	-	NZ_CP018874.1
B. megaterium DSM 319	-	NC_014103.1
B. licheniformis strain SCK B11	-	NZ_CP014795.1
B. licheniformis strain BL1202	-	NZ_CP017247.1
B. licheniformis DSM 13 = ATCC 14580	NR_074923.1	NC_006322.1
Bacillus subtilis ATCC 13952	-	NZ_CP009748.1
Bacillus subtilis GM5	-	NZ_NKJH00000000.1
Bacillus subtilis W3	-	NC_014479.1
Bacillus subtilis 168	NR_102783.2	NC_000964.3
Bacillus amyloliquefaciens TA208	-	NC_017188.1
Bacillus amyloliquefaciens DSM7	-	NC_014551.1
Bacillus amyloliquefaciens LL3	-	NC_017190.1
B. safensis U41	-	NZ_CP015610.1
B. safensis KCTC 12796BP	-	NZ_CP018197.1
C. sporogenes NCIMB 10696	-	NZ_CP009225.1
C. sporogenes DSM 795	NR_118630.1	NZ_CP011663.1/
